# Supplementary material for: Glucose-6-phosphate 1-Epimerase CrGlu6 Contributes to Development and Biocontrol Efficiency in Clonostachys chloroleuca
Source: J Fungi (Basel). 2023 Jul 20;9(7):764. doi: 10.3390/jof9070764 (PMC10381721; doi:10.3390/jof9070764)
Supplement: Supplementary file 1 [file jof-09-00764-s001.zip]

Archive with 1 entries (1 files):
- jof-2490281-supplementary.pdf
